# Supplementary material for: Patient and Public Involvement in Malnutrition Disorders Health Research: A Methodological Systematic Review Protocol
Source: Healthcare (Basel). 2025 Apr 7;13(7):839. doi: 10.3390/healthcare13070839 (PMC11988360; doi:10.3390/healthcare13070839)
Supplement: Supplementary file 1 [file healthcare-13-00839-s001.zip]

Archive with 1 entries (1 files):
- healthcare-3518207-supplementary.pdf
